# Supplementary material for: Genome-Wide Association Study Identified a Quantitative Trait Locus and Two Candidate Genes on Sus scrofa Chromosome 2 Affecting Vulvar Traits of Suhuai Pigs
Source: Genes (Basel). 2022 Jul 22;13(8):1294. doi: 10.3390/genes13081294 (PMC9330916; doi:10.3390/genes13081294)
Supplement: Supplementary file 1 [file genes-13-01294-s001.zip]

Archive with 1 entries (1 files):
- genes-1793781-supplementary.pdf
